# Supplementary material for: From Chondrocytes to Chondrons, Maintenance of Phenotype and Matrix Production in a Composite 3D Hydrogel Scaffold
Source: Gels. 2022 Feb 2;8(2):90. doi: 10.3390/gels8020090 (PMC8871571; doi:10.3390/gels8020090)
Supplement: Supplementary file 1 [file gels-08-00090-s001.zip]

Archive with 1 entries (1 files):
- gels-1538061-supplementary.pdf
